# Supplementary material for: An engineered IL-2 reprogrammed for anti-tumor therapy using a semi-synthetic organism
Source: Nat Commun. 2021 Aug 9;12:4785. doi: 10.1038/s41467-021-24987-9 (PMC8352909; doi:10.1038/s41467-021-24987-9)
Supplement: Supplementary file 3 — Source Data [file 41467_2021_24987_MOESM3_ESM.xlsx]

## Sheet: Figure 3C
	Aldesleukin pSTAT5 data
		IL-2 CD8+ T cells						IL-2 NK cells						IL-2 Treg cells
		donor 1	donor 2	donor 3	donor 4	donor 5	donor 6	donor 1	donor 2	donor 3	donor 4	donor 5	donor 6	donor 1	donor 2	donor 3	donor 4	donor 5	donor 6
dose (pg/ml)	0.256	1429.57	1384.59	1491.7	833.424	767.642	627.435	866.654	537.504	432.899	348.901	625.114	513.643	1282.48	1048.67	1297.09	683	1018.06	933.201
	1.28	1443.79	1361.56	1509.13	885.418	747.438	665.417	916.678	492.949	437.669	377.851	610.416	549.43	1634.7	1057.09	1247.67	889.347	1360.1	1259.98
	6.4	1459.11	1408.3	1448.94	932.963	732.577	667.378	919.255	557.75	436.523	456.157	593.243	546.494	3015.68	2210.87	1816.85	1744.68	3618.57	3571.17
	32	1474.82	1469.58	1928.24	1161.71	740.436	697.105	899.503	535.947	582.44	512.969	614.696	563.772	8185.53	8017.93	3828.04	7565.26	11104.4	10310.3
	160	1649.96	1683.24	1862.15	1149.35	792.196	798.682	1036.95	622.392	512.881	528.951	773.208	681.287	15251	13931.3	8296.09	9871.05	14021.5	13920
	800	1908.87	2149.87	2232.72	1836.99	1033.78	1196.37	1513.76	1011.63	858.647	1005.76	1787.93	1416.71	18117.6	15150.8	11588	11176.8	13560.8	14214.3
	4000	2665.94	3863.21	3594.02	3575.42	3283.08	3027.93	3534.86	3404.57	2445.22	2714.81	4214.17	4103.5	17248.8	15519.9	10229.9	12059.6	15201.2	13682.5
	20000	4660.24	6579.5	5903.06	5855.78	5272.76	5799.82	5149.55	5441.77	3955.4	4116.3	4239.12	5339.64	16261.9	17010.7	9938.23	11950	13136.5	12700.7
	100000	6048.26	8790.64	8574.92	6241.3	6175.43	6869.3	5912.53	6720.7	5308.19	4008.04	4463.12	5577.52	17271.3	16842.3	13134.6	11139.4	12695.3	12227.7
	500000	6508.37	7875.36	7536.4	6299.63	6949.98	6593.14	5939.26	5967.66	4795.35	3971.27	4953.64	5285.47	16977.3	18138.7	10379.2	12734.7	14961	11782.5
	THOR-707 pSTAT5 data
		IL-2 CD8+ T cells						IL-2 NK cells						IL-2 Treg cells
		donor 1	donor 2	donor 3	donor 4	donor 5	donor 6	donor 1	donor 2	donor 3	donor 4	donor 5	donor 6	donor 1	donor 2	donor 3	donor 4	donor 5	donor 6
dose (pg/ml)	304	1321.81	1208.97	1350.43	851.262	742.428	655.762	778.204	431.701	385.936	403.661	602.695	553.908	1267.86	1227.48	907.178	779.029	981.097	895.578
	914	1321.52	1446.64	1452.14	954.774	783.11	708.596	807.008	565.135	418.218	470.668	657.537	622.851	1316.67	1149.92	1153.65	837.268	1000.58	978.769
	2743	1390.17	1389.98	1438.8	1034.12	804.986	686.383	891.446	553.692	467.592	528.448	751.72	647.693	1304.15	1415.61	1135.48	945.684	1046.71	1057.09
	8230	1406.64	1458.58	1630.6	1216.97	927.866	823.593	1160.84	796.839	604.167	753.582	1228.74	1027.64	1406.63	1297.01	1218.61	1147.2	1430.41	1393.6
	24691	1817.03	2266.41	2426.78	2042.64	1154.35	1224.38	2045.32	1806.55	1351.49	1955.82	2213.87	2253.85	2063.76	3306.19	2124.27	2768.53	2470.37	2492.41
	74074	3126.19	4335.61	3826.1	4256.44	2900.3	3629.6	4188.01	4058.47	2933.83	3532.95	4092.46	5010.98	4725.18	9041.55	4508.76	5794.27	8618.04	8118
	222222	5527.82	6390.27	6277.89	6629.11	5455.09	5802.06	5550.95	4764.19	4275.41	4357.33	5025.86	5412.16	12893.1	10025.9	7879.42	9390.38	12662.7	10931.2
	666666	6673.5	8531.2	8346.19	6542.92	6228.12	7518.66	5536.68	5634.28	4930.72	4235.77	4956.33	6132.64	13478.5	13043	9857.08	9965.52	13188.6	12452.9
	2000000	6705.8	7549.46	7635.81	6961.07	6186.87	7579.82	5485.95	5230.05	4343.7	4573.42	4982.65	6102.1	14495.2	13652.4	10063.3	10254.9	13588	12239.9
	6000000	6193.32	8432.79	7740.77	7497.61	5727.85	7909.57	5010.69	5814.53	4649.43	4827.1	4277.47	6365.06	10594.5	12363.1	9647.97	11688.4	11577.9	12973.6

## Sheet: Figure 4
Figure 3A. % pSTAT5 positive in CD8+ T cells
time point	Vehicle						IL2 (Aldesleukin)						THOR-707
0	12.5	16.7	13.9	22.4	13.6	17.1	12.5	16.7	13.9	22.4	13.6	17.1	12.5	16.7	13.9	22.4	13.6	17.1
0.13	52.4	41.8	36.4				65.4	72.7	72.3				90.5	97.2	94
0.25	36.3	51.2	37.4				84.8	82.2	80.9				96.7	96.7	97
0.5	18.6	21.2	27.7				81.9	72.2	78.4				97.3	97.8	96.8
1	19	16.2	11.2				53.6	63	57				99.6	99.6	99.7
2	22.9	20.4	13.1				17.9	21.1	23.4				98.5	98.7	99
4	18.6	13.4	15.5				16.2	18.5	18.5				91.6	91	94.1
8	14.9	11.8	13.3				16.4	10.8	13.2				90.2	91.7	84
12	15.3	17.7	18.3				28	18.5	18.9				93.9	93.1	95.9
24	22.8	19.7	16.1				25.5	20.5	20.4				83.1	78.2	61.4
48	15	19	7.31				14.5	18.3	17				72.2	52.9	63.4
72	16.4	13.5	13.4				15.8	21.7	11.7				27.3	34.4	32.7
96	13.5	11.3	17.8				16.8	18.3	17.2				2.08	3.28	5.09
120	14.1	21.5	19.4				14.7	21.1	17.8				0.55	0.59	7.83
Figure 3B. Percent CD8+ T cells in CD3+
time point	Vehicle						IL2 (Aldesleukin)						THOR-707
0	35.3	35.9	37.3	35.9	34.2	36.1	35.3	35.9	37.3	35.9	34.2	36.1	35.3	35.9	37.3	35.9	34.2	36.1
0.13	32.7	33.3	33.4				36.1	36.1	34.4				36.3	35	35.1
0.25	32.6	35.3	34.8				33.2	29.8	32.2				27.1	24.8	24.8
0.5	31.5	33.8	35.8				29.3	29.8	32.3				29.2	24.4	29.4
1	35.1	32.5	33				37.8	32.1	32.9				25.5	31.3	27
2	44.5	35.1	35.8				30.3	34	33.1				17	26.1	21.9
4	35.9	34.1	38.8				32.1	34.4	32.8				16.6	13.7	19
8	33.9	34.2	39				34.5	35.1	32				7.56	9.94	9.97
12	28.2	33	35.7				33.4	34.3	32.6				9.56	9.16	12.8
24	35	34.2	35.9				34.7	31.7	35.5				12.5	15	20.6
48	45.5	40.1	37.1				36.9	37.8	33.9				46.3	45	50.3
72	36.8	37.5	36.6				35.8	36.6	34.4				63.9	56.6	65.5
96	34.1	34	34.6				34.2	39	39.1				62.8	56.9	62.6
120	35.6	37.4	37.5				33.7	40.2	37.9				58.3	57.7	42.4
Figure 3C. Percent NK cells in singlets
time point	Vehicle						IL2 (Aldesleukin)						THOR-707
0	3.02	3.29	4.24	3.74	3.09	4.04	3.02	3.29	4.24	3.74	3.09	4.04	3.02	3.29	4.24	3.74	3.09	4.04
0.13	4.78	3.83	3.87				2.73	2.98	2.62				1.79	1.42	2.64
0.25	4.4	4.78	7.54				0.75	0.95	2.14				0.72	0.5	0.59
0.5	3.66	5.98	6.65				0.33	0.65	0.45				0.43	1.51	0.5
1	5.58	4.32	5.17				1.46	1.42	1.72				0.28	0.22	0.14
2	2.82	4.12	4.38				1.01	1.44	1.55				0.68	0.22	0.25
4	2.99	4.86	3.67				4.49	3.9	3.29				0.54	0.29	0.33
8	3.54	4.67	4.67				4.63	8.5	2.99				0.65	0.56	0.55
12	5.02	7.22	5.89				5.04	5.97	8.05				1.63	0.71	0.84
24	3.2	4.6	3.81				3.17	1.28	5.28				0.36	0.74	0.49
48	5.46	6.5	4.8				4.16	3.12	3.79				3.66	6.89	7.43
72	3.3	4.58	5.07				4.66	5.64	2.89				22.1	33.2	33.8
96	3.3	4.99	5.39				4.67	4.5	4.88				35.1	34.4	38.6
120	4.37	3.97	4.16				3.6	3.69	4.92				13.3	12.8	3.28
Figure 3D. Percent Treg in CD3+ cells
time point	Vehicle						IL2 (Aldesleukin)						THOR-707
0	3.2	3.68	3.46	3.27	3.33	3.46	3.2	3.68	3.46	3.27	3.33	3.46	3.2	3.68	3.46	3.27	3.33	3.46
0.13	2.89	2.98	2.85				2.98	2.27	2.83				1.62	2.87	3.24
0.25	3.3	3.36	4.03				1.69	1.68	2.41				3.04	2.33	2.71
0.5	3.16	3.17	3.46				0.41*	1.88	2.61				0.64*	0.7	1
1	0.9*	2.27	3.35				0.15*	3.53	4.04				4.13	2.87	3.87
2	1.56	3.61	4				3.17	3.3	3.09				3.55	6.16	5.59
4	3.25	2.85	4.52				2.89	3.65	4.49				5	4.71	5.31
8	2.26	2.51	2.66				3.2	2.88	3.58				3.23	3.91	4.34
12	3.22	3.1	3.69				2.93	4.46	3.97				4.5	4.08	5.08
24	3.01	3.14	3.31				2.96	4.44	6.01				1.56	5.5	5.75
48	1.23*	1.36	0.88				1.12	4.95	4.42				3.93	3.37	4.2
72	0.73	3.37	3.85				2.63	3.24	3.09				2.54	1.83	1.68
96	0.74	3.03	3.66				2.7	2.42	2.59				1.48	1.49	1.8
* data point omitted due to low event count in flow cytometry analysis (<100 events in target cell population). Criteria for event counts are >100 events in target population.

## Sheet: Figure 5
Figure 4A. Percent memory CD8+ in CD3+
	Vehicle in C57BL6/B16F10				THOR-707 1mg/kg in C57BL6/B16F10				THOR-707 3mg/kg in C57BL6/B16F10
Day 2	8.6	9.66	10.1	9.43	22.5	21.1	21.3	24.4	11	16	16.1	23.9
Day 3	10.5	10.1	10.3	7.5	27.4	30.4	30.2	26.9	22.5	27	30.1	22.7	25.5	27.5	21.9
Day 5	9.37	11.2	11	15.3	45.3	42.6	52.5	42.1	45.9	39.1	38	23.9	42.2	44.2	35.7
Day 7	8.7	10.8	10.2	8.2	49	49.6	36.7	34.8	50.4	39.1	50.8	56.2	54.5	61.8	54.8
Day 10	6.41	8.07	6.97	9.15	11.5	17	31.8	15.6	11.9	27.7	25.4	36.6
Figure 4B. Percent memory CD8+ in CD3+
	Vehicle in C57BL6/B16F10				THOR-707 1mg/kg in C57BL6/B16F10				THOR-707 3mg/kg in C57BL6/B16F10
Day 3	13.27	17.63	11.21	11.77	10.85	12.78	10.95	13.1	14.24	12	12.37	10.99	10.92	15.45	11.04
Day 5	7.857	9.258	10.71	13.02	47.87	53.22	138.5	86.91	64.26	45.25	58.62	83.46	57.61	53.93	47.4
Day 7	11.16	10.75	10.33	8.758	48.07	43.87	26.42	195.6*	498.9*	77.33	81.1	322.5	76.26	99.71	95.34
Day 10	9.214	8.479	9.875	12.54	9.979	16.89	29.85	16.6	33.36	27.05	24.89	68.14
Figure 4C. Percent of cell populations in B16F10 tumor
	Nk- vehicle				NK- THOR-707 1mg/kg				NK- THOR-707 3mg/kg							CD8+T cell- vehicle				CD8+T cell- THOR-707 1mg/kg				CD8+T cell- THOR-707 3mg/kg							Treg-vehicle				Treg-THOR-707 1mg/kg				Treg-THOR-707 3mg/kg
Day 5	8.53	5.88	6.2	8.44	58.5	73.4	44.7	71.7	75.2	58.3	64.6	81.5	64.8	77.3	61.4	36.1	28	24.2	31.6	51.4	57.6	35.8	39.2	54.1	50	53.8	46.4	49.3	50.1	44.8	2.7	1.12	7.21	1.35	4.01	1.64	3.07	1.22	1.15	3.45	1.95	7.17	1.32	2.89	5.75
Figure 4D. Percent of cell populations in spleen
	Nk cells- vehicle				NK cells- THOR-707 3mg/kg			CD8+T cells- vehicle				CD8+T cells- THOR-707 3mg/kg			Treg cells- vehicle				Treg cells-THOR-707 3mg/kg
Day 5	1.78	2.32	3.09	2.53	23	24.1	34.5	34.6	36	36.7	38.8	73.6	72	73.3	5.41	5.71	4.87	4.99	2.49	3.61	3.13
* data point omitted due to low event count in flow cytometry analysis (<100 events in target cell population). Criteria for event counts are >100 events in target population.

## Sheet: Figure 6
Figure 5A. Mean B16F10 tumor volume (mm3)
		vehicle															THOR-707 (1mg/kg)															THOR-707 (3mg/kg)															THOR-707 (6mg/kg)
day post-treatment	0	47.67	58.74	48.82	54.79	46.86	59.23	57.76	52.04	56.57	64.82	60.77	50.82	50.53	49.69	45.89	48.46	63.88	57.19	59.07	56.67	47.79	50.38	58.83	52.04	46.21	50.3	50.7	44.99	64.85	52.42	47.62	56.43	52.37	50.95	49.29	46.89	59.41	45.12	47.82	58.3	63.24	53.47	57.36	64.39	50.62	53.13	57.21	50.07
	3	114.94	132.91	123.17	117.9	93.88	171.13	187.23	189.95	186.13	267.34	221.18	108.05	205.86	191.47	154.6	143.91	189.19	230.81	172.37	205.11	97.94	136.97	122.27	178.92	43.02	134.11	91.25	62.69	193.65	154.89	76.09	120.02	147.39	89.55	82.78	67.46	90.2	92.02	111.08	132.7	167.49	124.44	119.26	185.38	151.32	151.32	105.37	66.63
	6	258.17	474.42	432.73	350.23	243.07	500.31	333.04	378.61	397.93	531.12	519.11	202.13	383.47	404.95	445.26	253.66	383.39	487.46	372.56	368.83	277.71	378.75	285.46	425.88	87.43	359.91	291.88	157.36	383.45	248.44	248.44	275.75	487.59	191.7	124.45	111.7	217.47	231.75	315.58	444.45	475.57	266.61	317.82	455.74	218.4	218.4	147.69	98.42
	9	872.42	683.93	965.9	620.55	624.6	1166.42	862.49	1081.34	831.3	1217.58	1228.17	418.38	1058.53	1020.25	887.84	622.38	927.38	978.06	878.63	818.27	623.45	821.83	723.41	676.34	79.41	675.37	750.96	486.26	723.67	428.13	428.13	612.44	675.83	321.28	315.69	171.75	365.12	495.06	640.4	699.44	964.75	607.13	662.92	1105.9	532.04	532.04	279.68	244.78
	12	1952.91	1661.99	2030.4	1595.44	1658.88	2121.41	1878.58	2034.85	2011.31	2687.93	2595.73	986.8	2571.96	2118.12	1835.3	1467.1	2054.04	2165.34	1873.7	1407.15	1196.26	1405.36	1444.5	1915.87	134.19	1686.58	1586.52		1491.99	939.04	939.04	1521.72	1775.92	946.73	906.45	355.34	968.07	1175.78	1385.16	1204.04	2030.86	1337.52	1290.92	1857.66	1031.81	1031.81	459.28	546.76
	14	2995.49	2311.35	3338.91	2239.12	2424.16	2963.5	2288.39	2603.12	2892.74	3175.47	3322.99	1407.94	3122.18	2821.34	2932.04	1880.78	3473.41	2836.61	2931.63	1698.16	1685.39	1881.56	2187.55	3072.01	262.55	2842.43	2618.58		2084.59	1730.44	1730.44	1848.35	2396.39	1475.73	1201.41	594.15	1606.18	1680.32	2402.41	2320.5	3009.58	2155.77	2043.25	2722.33	1979.44	1979.44	965.9	1057.43
Figure 5B. Tumor volumes at day 14
	vehicle	THOR-707, 1mg/kg	THOR-707, 3mg/kg	THOR-707, 6mg/kg
	2995.49	1880.78	1730.44	1979.44
	2311.35	3473.41	1848.35	965.9
	3338.91	2836.61	2396.39	1057.43
	2239.12	2931.63	1475.73	1619.22
	2424.16	1698.16	1201.41	1720.36
	2963.5	1685.39	594.15	1940.69
	2288.39	1881.56	1606.18	1957.3
	2603.12	2187.55	1680.32	1537.62
	2892.74	3072.01	2402.41	1656.17
	3175.47	262.55	2320.5	1906.23
	3322.99	2842.43	3009.58	879.06
	1407.94	2618.58	2155.77	2166.57
	3122.18		2043.25	1687.63
	2821.34	2084.59	2722.33	2091.97
	2932.04	1730.44	1979.44	1720.26
[truncated: 12 more columns]

## Sheet: Supp Figure 1
Compound Name	Assay Name	Assay Format	Assay Target	Result Type	RC50 (ug/mL)	Hill	Curve Bottom	Curve Top	Max Response
IL-2	Cytokine Dimerization	Agonist	IL2RB/IL2RG	EC50	0.0318068	0.94924	0.83262	100	101.79
IL-2	Cytokine Dimerization	Agonist	IL2RB/IL2RG/IL2RA	EC50	0.000691274	1.9193	1.7814	100	100.69
THOR-707	Cytokine Dimerization	Agonist	IL2RB/IL2RG	EC50	0.120116	0.76858	-0.17542	100	98.617
THOR-707	Cytokine Dimerization	Agonist	IL2RB/IL2RG/IL2RA	EC50	0.0330986	1.1091	5.4414	100	103.48
Compound Name	Assay Name	Assay Format	Assay Target	Result Type	RC50 (ug/mL)	Hill	Curve Bottom	Curve Top	Max Response	Graph Result	Well ID	Conc	Raw Value	Percent Efficacy
IL-2	Cytokine Dimerization	Agonist	IL2RB/IL2RG	EC50	0.0318068	0.94924	0.83262	100	101.79		B21	0.000254026	21200	-1.15237
											B22	0.000254026	22000	-0.332906
											B19	0.000762079	23000	0.691421
											B20	0.000762079	24200	1.92061
											B17	0.00228624	28600	6.42766
											B18	0.00228624	27400	5.19846
											B15	0.00685871	43600	21.7926
											B16	0.00685871	47400	25.685
											B13	0.0205761	65400	44.1229
											B14	0.0205761	62200	40.8451
											B11	0.0617284	77400	56.4149
											B12	0.0617284	85200	64.4046
											B9	0.185185	105200	84.8912
											B10	0.185185	107400	87.1447
											B7	0.555556	125200	105.378
											B8	0.555556	111000	90.8323
											B5	1.66667	111600	91.4469
											B6	1.66667	124800	104.968
											B3	5	120200	100.256
											B4	5	123200	103.329
IL-2	Cytokine Dimerization	Agonist	IL2RB/IL2RG/IL2RA	EC50	0.000691274	1.9193	1.7814	100	100.69		A21	5.08053e-06	106000	0.438888
											A22	5.08053e-06	108600	0.636483
											A19	1.52416e-05	115200	1.13807
											A20	1.52416e-05	115400	1.15327
											A17	4.57247e-05	135400	2.67323
											A18	4.57247e-05	140800	3.08362
											A15	0.000137174	238000	10.4706
											A16	0.000137174	225200	9.49784
											A13	0.000411523	459000	27.2662
											A14	0.000411523	439400	25.7766
											A11	0.00123457	1121600	77.6224
											A12	0.00123457	1097200	75.7681
											A9	0.0037037	1368200	96.3635
											A10	0.0037037	1370600	96.5459
											A7	0.0111111	1407800	99.373
											A8	0.0111111	1356400	95.4667
											A5	0.0333333	1420800	100.361
											A6	0.0333333	1393200	98.2635
											A3	0.1	1424600	100.65
											A4	0.1	1425600	100.726
THOR-707	Cytokine Dimerization	Agonist	IL2RB/IL2RG	EC50	0.120116	0.76858	-0.17542	100	98.617		H21	0.000508053	43400	21.5877
											H22	0.000508053	22000	-0.332906
											H19	0.00152416	21800	-0.537772
											H20	0.00152416	27200	4.9936
											H17	0.00457247	29400	7.24712
											H18	0.00457247	24200	1.92061
											H15	0.0137174	41200	19.3342
											H16	0.0137174	36200	14.2126
											H13	0.0411523	56200	34.6991
											H14	0.0411523	53800	32.2407
											H11	0.123457	74400	53.3419
											H12	0.123457	69000	47.8105
											H9	0.37037	92800	72.1895
											H10	0.37037	79400	58.4635
											H7	1.11111	104600	84.2766
											H8	1.11111	111800	91.6517
											H5	3.33333	112000	91.8566
											H6	3.33333	115600	95.5442
											H3	10	118200	98.2074
											H4	10	119000	99.0269
THOR-707	Cytokine Dimerization	Agonist	IL2RB/IL2RG/IL2RA	EC50	0.0330986	1.1091	5.4414	100	103.48		H21	0.000508053	109400	0.697281
											H22	0.000508053	146200	3.49401
											H19	0.00152416	179200	6.00194
											H20	0.00152416	155600	4.20839
											H17	0.00457247	316400	16.4289
											H18	0.00457247	300800	15.2433
											H15	0.0137174	547000	33.954
											H16	0.0137174	546600	33.9236
											H13	0.0411523	826400	55.1878
											H14	0.0411523	871200	58.5925
											H11	0.123457	1155400	80.1911
											H12	0.123457	1205000	83.9606
											H9	0.37037	1286000	90.1165
											H10	0.37037	1407800	99.373
											H7	1.11111	1462200	103.507
											H8	1.11111	1419800	100.285
											H5	3.33333	1426600	100.802
											H6	3.33333	1393600	98.2939
											H3	10	1410400	99.5706
											H4	10	1513200	107.383

## Sheet: Supp Figure 5
Supplementary Figure 5A. pSTAT5 MFI in Tregs
		rhIL-2			P65_unpeg			P65_5kDa			P65_30kDa
dose (pg/mL)	0	141	5.54	108	166	105	105	139	91.4	77.6	177	155	85.9
	2.56	17259	5501	4295	205	105	80.3	139	183	69.3	208	144	85.9
	12.8	27301	18512	17740	512	222	186	155	97	69.3	247	164	44.3
	64	31020	25524	25458	2105	624	540	435	247	158	255	172	85.9
	320	31761	27019	26671	12729	3625	3134	1811	569	552	682	359	244
	1600	31928	26949	28092	25327	15359	14949	12606	3296	2980	4269	1193	1061
	8000	31347	26740	27802	30062	23028	24682	23626	15171	16018	18420	8269	8175
	40000	32519	25590	28833	30617	25131	27586	29750	21548	23687	27301	20847	21114
	200000	31512	26124	29059	30939	24873	28460	29672	24492	27160	28984	23265	26328
	1000000	31429	24809	29827	29750	25067	28312	31102	24938	27947	29518	23932	28386
	30000000	31183	25590	29135	31677	24938	28165	30617	24555	27658	29827	25656	28239
Supplementary Figure 5B. pSTAT5 MFI in memory CD8+ T cells	Supplementary Figure 5B. pSTAT5 MFI in memory CD8+ T cells
		rhIL-2			P65_unpeg			P65_5kDa			P65_30kDa
dose (pg/mL)	0	552	384	446	552	415	421	540	390	404	549	449	381
	2.56	566	421	435	606	401	398	520	418	384	572	446	398
	12.8	664	472	458	586	424	446	515	396	401	546	458	379
	64	1150	575	563	948	520	537	691	466	427	586	435	376
	320	4006	1245	1096	2839	927	967	1285	592	632	723	512	455
	1600	13655	5001	4618	12366	3488	3822	5656	1333	1461	1541	735	755
	8000	21114	13135	11759	20480	12073	11703	15860	6455	7144	8269	2274	2479
	40000	23325	16178	15860	21992	15743	15821	21114	13490	13490	18281	10396	10178
	200000	23206	17651	17045	22446	16792	17173	22504	17045	16461	20376	15397	15246
	1000000	22504	16876	17345	22446	16918	16834	22446	17345	17216	20794	16298	16750
	30000000	22677	16502	16709	23146	16258	16380	23028	16709	16960	21275	17045	16960

## Sheet: Supp Figure 6
Supplementary Figure 6. THOR-707 demonstrates increased exposure relative to rhIL-2 in mouse
	plasma concentration (ng/mL)
time (hours)		Aldesleukin (0.3mg/kg)			THOR-707 (0.3mg/kg)
0.03	574.72	950.85	1127.47	2985.15	6331.05	5304.6
0.17	282.618	334.822	358.792	4926.2	2244.6	5108.1
0.5	98.192	94.444	45.018	4702.95	4954.15	4300.3
1	29.8335	35.9645	28.2885	4926.2	4536.05	4765.7
2	1.6	2.6902	4.4343	2237.32	3755.9	2612.4
4	1.6416	0.33034	0.0492	2251.44	2518.16	2750.06
8				1609.6	1527.04	1562.78
12				1142.62	684.92	1554.52
24				529.055	491.22	472.385
48				83.8725	45.8205	85.6965
72				8.832	25.551	48.107
96				6.75305	7.8445	7.38715
120				1.96293	2.35663	0.82549

## Sheet: Supp Figure 7
Supplementary Figure 7. THOR-707 induced a transient increase in pSTAT5 in NK cells in naïve and B16F10 tumor-bearing mice
A. Percent pSTAT5 positive in NK cells in naïve mice
time (hours)	Vehicle						rhIL-2 (Aldesleukin)						THOR-707
0	5.23	3.19	6.11	8.41	4.72	4.9	5.23	3.19	6.11	8.41	4.72	4.9	5.23	3.19	6.11	8.41	4.72	4.9
0.03	25.2	25.4	17.9				85.9	85	83.8				81.9	85.7	90.7
0.17	10.7	22.7	17				49.5	54.2	67.3				57.7	40.8	42.3
0.5	4.67	4.48	7.02				35.8	51.2	65.9				6.09	5.61	49.1
1	5.38	7.37	2.39				55.2	69.3	69.8				21.4	38.6	26.3
2	11.6	6.62	8.14				8.84	8.27	10.2				7.82	14.1	29.4
4	8.66	7.65	6.98				8.59	12.8	15.5				9.32	11.9	32.6
8	4.39	3.35	4.65				16.4	6.54	15.8				16.6	27.3	25.8
12	4.19	4.11	4.42				9.23	8.94	9.67				46.4	42	30.4
24	8.65	6.39	7.28				9.4	12.4	5.38				33.8	28.2	75.3
48	4.02	4.53	3.86				5.65	7.88	10.1				85	76.1	83.7
72	6.06	6.75	7.95				7.57	8.81	9.65				54.3	48.9	48.8
96	5.7	4.68	6.79				6.85	5.06	5.95				2.42	3.36	5.81
120	7.53	10.9	8.28				9.1	6.76	6.22				0.35	0.35	2.28
B. Percent pSTAT5 positive in NK cells in B16F10 tumor-bearing mice
	Vehicle							THOR-707 1mg/kg in C57BL6 (B16F10)							THOR-707 3mg/kg in C57BL6 (B16F10)
pre-dose	5.79	4.06	9.26	9.27	7.6	7.39		5.79	4.06	9.26	9.27	7.6	7.39		5.79	4.06	9.26	9.27	7.6	7.39
2h	10.5	7.47	6.08	7.43				20.5	39.9	23.1	19				29.5	42.4	33	32.9
8h	8.1	6.75	3.58	4.45				25.6	9.52*	11.4*	26				15.5	24.7	24.4	21.5
12h	4.78	5.36	2.56	6.05				14	38.8	17.5	26.7				62.6	72.2	44.8	44.6
24h	2.45	3.26	4.15	4.05				43.3	20.8	51.9	75.8				49.8	65.3	56.8	43.8
Day 2	3.54	4.03	1.65	2.16				89.7	90.6	62.7	72.8				66.7	89.1	76	83.8
Day 3	4.14	2.77	1.64	1.94				38.3	27.1	42	61.8				86.7	83.6	87	69.7	85.7	84	91
Day 5	3.77	5.06	2.39	2.79				0.32	0.32	0.33	0.32				2.75	9.8	2.38	0.39	0.8	0.77	1.78
Day 7	2.75	3.47	4.44	6.25				1.61	2.34	2.83	2.91				2.23	1.04	2.5	2.37	2.09	1.67	2.1
Day 10	5.28	7.14	5.04	3.71				5.06	7.84	4.01	4.28				2.2	3.59	3.01	5.67
* data point omitted due to low event count in flow cytometry analysis (<100 events in target cell population). Criteria for event counts are >100 events in target population.

## Sheet: Supp Figure 8
Supplementary Figure 8. THOR-707 induced a sustained increase in pSTAT5 in CD4+ Treg cells
A. Percent pSTAT5 positive in Treg cells from naïve mice
time point (hours)	Vehicle						IL2 (Aldesleukin)						THOR-707
0	14.4	16.4	18.9	19.3	14.6	17.4	14.4	16.4	18.9	19.3	14.6	17.4	14.4	16.4	18.9	19.3	14.6	17.4
0.13	43.2	33.5	37.6				98.9	99.9	99.5				99.2	99.2	96.8
0.25	35	27.8	36.3				99.7	99.5	99				98.7	99.6	99.7
0.5	21	20.2	20.7				100*	99.1	99.4				87*	99	98.7
1	14.1*	9.05	17.5				100*	98.8	99				99.8	98.5	99.7
2	23.3	27.6	20.4				99.3	99.3	98.6				100	99.6	99.8
4	18.2	19.5	20.5				99	99.2	98.6				99.8	99.6	99.4
8	13.7	13.1	17.1				86.2	82.5	83.6				100	99.4	99
12	21.1	20.4	19.8				86.7	99	98.6				99.7	98.8	99.8
24	26.6	21.3	24.4				32.9	39.7	76.3				94.9	97.3	97.9
48	27.5	28.4	0*				29.3	36.2	12.1				77.6	65.1	67.1
72	16.5	17.4	16.9				16.6	19.5	16.7				31.4	26.7	27
96	23	13.2	15				13.2	18.3	18.9				14.2	17.6	17.2
120*	23.4*	25.2*	13.5*				18.2*	17.6*	21.5*				12.5*	5.56*	6.3*
B. Percent pSTAT5 positive in Treg cells from B16F10 tumor-bearing mice
time point (hours)	Vehicle						IL2 (Aldesleukin)						THOR-707
pre-dose	12.8	16.2	16.4	13.3	13.9	12.9		12.8	16.2	16.4	13.3	13.9	12.9		12.8	16.2	16.4	13.3	13.9	12.9
2h	19.1	18.6	10.8	13.6				99	99.2	99.8	99.5				98.8	98.4	98.5	96.3
8h	11.3	12.7	11.4	10.2				98.3	100	99.6	99.1				99.7	96.9	96.1	94.1
12h	11	9.92	12.5	7.85				98.9	99.4	97.4	98.2				90.6	92.9	99	100
24h	9.45	10.8	11.8	10.6				99	97.5	97.6	97				98.7	92.1	94.4	98.9
Day 2	10.9	9.12	9.86	9.51				72.7	76.6	76.4	82.2				84.4	84.9	76	86.6
Day 3	11.5	7.87	6.8	8.76				38.9	33.5	44.9	50.3				73.9	82.8	87.7	70.5	81.1	73.8	91.8
Day 5	9.32	14.2	8.24	7.52				3	4.65	3.36	5.22				3.37	2.43	2.76	1.45	2.44	2.12	1.37
Day 7	12.1	10.3	17	19.2				7.32	13.7	9.03	10				11	7.66	11.1	8.81	7	6.42	6.28
Day 10	14.2	16	15.1	11.4				11.8	8.39	9.41	9.43				5.08	6.14	6.61	8.53
* data point omitted due to low event count in flow cytometry analysis (<100 events in target cell population). Criteria for event counts are >100 events in target population.

## Sheet: Supp Figure 9
Supplementary Figure 9. THOR-707 induced the expression of Ki67 in peripheral blood CD8+ T, NK, and Treg cells
A. Percent Ki-67 positive in CD8 T cells from B16F10 tumor-bearing and non-tumor bearing C57BL6 mice
	Aldesleukin 0.3mg/kg (naïve C57BL6)							Vehicle in C57BL6/B16F10							THOR-707 1mg/kg							THOR-707 3mg/kg							THOR-707 0.3mg/kg (naïve)
pre-dose	12.1	14.5	10.8	13.4	14.1	16.3		11.3	24.4	15.2	13.1	10.3	11.4		11.3	24.4	15.2	13.1	10.3	11.4		11.3	24.4	15.2	13.1	10.3	11.4		12.1	14.5	10.8	13.4	14.1	16.3
2h	11.4	13.4	15.9					14.5	14.4	21.4	13.1				19.3	19.7	11	17.8				13.4	13.7	15.6	16.8				15	14.1	9.24
8h	12.3	12.2	13.3					13.4	14.2	16.9	13.4				22.9	13.1	12.4	11.7				9.22	18.5	9.64	11.5				21.7*	19.7	14.9
12h	9.38	11.8	13					11.4	14.6	17.8	11.7				20.7	26.2	30.2	22.7				35.6	39.9	22.4	18.9				15.4	14.7	19.9
24h	11.5	9.51	14.5					11	10.6	11.1	9.81				28.5	47.2	35	42.7				28	30.5	30.4	27.1				13.2	30.8	57.7
Day 2	14.4	15.2	16					8.77	8.65	13.1	11.5				76.4	80.2	73.9	74.2				81.2	81.4	68.9	82.5				86	81	86.1
Day 3	13.3	16.4	15.9					8.6	6.88	12.2	9.49				50.1	69.8	59.5	61.5				70.5	65.1	69	58	66.5	67.7	61.2	93.8	95.6	95.2
Day 5	8.71	10.5	11.7					9.56	8.91	8.17	10.7				48.1	50.2	52.2	49.7				41.5	23.7	29.9	7.93	36.6	29.2	23.4	12.1	88.7	94
Day 7								9.61	9.22	8.92	11.1				12.2	9.31	7.93	6.26				15	15.1	14.9	17.6	20.4	16.3	16.4
Day 10								7.94	9.36	9.53	11.2				3.34	3.87	2.49	2.11				1.91	1.96	2.14	2.18
B. Percent Ki-67 positive in NK cells from B16F10 tumor-bearing and non-tumor bearing C57BL6 mice
	Aldesleukin 0.3mg/kg (naive)							Vehicle in C57BL6/B16F10							THOR-707 (1mg/kg) in C57BL6/B16F10 in C57BL6/B16F10							THOR-707 3mg/kg in C57BL6/B16F10 in C57BL6/B16F10							THOR-707 0.3mg/kg in C57BL6 in C57BL6 (non tumor bearing)
pre-dose	11.5	10.8	17.5	19.2	22.6	26.9		22.7	20.2	25.6	35.7	18.7	19.7		22.7	20.2	25.6	35.7	18.7	19.7		22.7	20.2	25.6	35.7	18.7	19.7		11.5	10.8	17.5	19.2	22.6	26.9
2h	12.4	22.9	16					46.5	25.7	20.3	27.6				61	68.5	46.7	59.6				63.3	56.8	57.4	70.2				33.8*	45.3	36.9
8h	7.9	10.6	25.8					23.3	24.3	18.4	30.6				45.7	45.4	50.2	44.9				44	31	41	45.3
12h	7.07	8.52	9.7					9.81	13.1	14.7	34.3				32.5	38.8	31.8	39.9				12.9*	37*	33.7	37.2
24h	2.72	35.7	15.6					15.3	11.5	12.8	19.2				55	45.6	46.1	50.1				48.3	46.6	59	61.6				33.7	35.5	42.9
Day 2	13.1	29.2	28.9					12.2	13.8	20.4	21.4				95.4	95.9	72.3	47.4				76.3	94.1	88.4	91.7				93.9	96.3	96.5
Day 3	16	36.3	17.7					18.3	11.4	17.8	25.7				99.7	99.4	99.8	99				96.6	98.9	98.2	90.6	97.6	95.1	99.4	99.5	99.7	99.7
Day 5	14.7	12.5	26.3					24.7	22.2	15.1	10.6				80	83.8	87.5	83.6				72.9	50.5	48.5	9.58	54.4	49.2	54.7	85.8	92.1	97.8
Day 7								18.9	15.9	26.6	20				15.8	20.4	17.5	20.4				27.3	29.5	28.3	33.7	35.9	28.1	36.4
Day 10								23.5	28.6	33.2	16.5				16.1	9.71	8.15	9.16				46.8	16.3	17.7	24.2
C.	Percent Ki67 positive in Tregs in naïve and B16F10 tumor bearing C57BL6 mice
	Vehicle in C57BL6							Aldesleukin 0.3mg/kg (naive)							Vehicle in C57BL6/B16F10							THOR-707 (1mg/kg) in C57BL6/B16F10 in C57BL6/B16F10							THOR-707 3mg/kg in C57BL6/B16F10 in C57BL6/B16F10
2h	15.3	10.9	9.98					11.4	10.5	10.5					16.2	16	15.1	13.6				22.1	20.6	23.6	19.1				30.6	33.5	21.7	22.3
8h	8.89	13.2	11					11.8	15.4	12.4					20.9	15.5	17.7	13.3				24.4	22.8	23.5	24.5				22.8	18.1	27.1	27.8
12h	7.41	12.2	11.2					15.7	10.9	12.6					20.1	16.8	28.8	20				16.5	26.2	60.5	28.1				26.6	71.4	22.8	22.1
24h	7.24	8.67	11.1					15.8	19.3	13.9					13.7	22.6	16.4	14.2				25.8	23.5	34.2	22.5				26.6	28.6	36.5	24.9
Day 2	9.52	16.3	16.4					9.25	18.1	11.1					14.9	13.6	20.2	14.3				80.1	81.2	79.1	77.1				80.8	82.9	86.8	86.7
Day 3	10.1	8.42	20.1					10.1	11.4	10					13.9	14.6	17.9	11.5				93.5	89.5	91.1	91				90.9	89.5	92.4	84.1	92.8	91.4	92.7
Day 5	8.51	10.6	8.06					8.1	11.5	9.39					16.9	14.3	14.5	18.9				61.9	59.1	64.1	63.7				43.4	31.7	30.9	7.11	35	32.8	34.3
Day 7															11.8	14	15.7	13.3				22.4	27.1	26.9	50.9				58.4	24.3	22.9	46.7	26.7	16.6	24
Day 10															12.6	13.7	12.2	16.3				10	12.3	16.7	9.43				18	16.5	13.4	26.7
* data point omitted due to low event count in flow cytometry analysis (<100 events in target cell population). Criteria for event counts are >100 events in target population.

[truncated: 5 more sheets: Supp Figure 10, Supp Figure 11, Supp Figure 12, Supp Figure 13, Supp Figure 14]
